# Supplementary material for: The Influencing Factors of Art Graduates’ Entrepreneurship by Logistic Regression Analysis From the Perspective of Entrepreneurial Mentality
Source: Front Psychol. 2022 Jun 22;13:870448. doi: 10.3389/fpsyg.2022.870448 (PMC9258622; doi:10.3389/fpsyg.2022.870448)
Supplement: Supplementary file 1 [file Table_1.XLSX]

## Sheet: 汇总数据
					Figure 7
					Logistic Model Numerical Prediction Estimation
										Variable	Estimated Value
					Actual Results	0	1	P	0.59	grade 1	-0.36801
					Forecast Result
					0	TN (55)	FN (10)	R	0.85	grade 2	-3.23712
					1	FP (38)	TP (80)	F1	0.65	grade 3	-0.38791
						Team Support Data Summary Figure 8 (a)
									Questionnaire options correspond to the number of people
				Analysis Project	Regression Coefficient Intercept B	Significance level Sig	standard error	Wald	Analysis Project	Number of People	Proportion
				Not Obtained	-4.814	0.01	0.903	26.012	Not Obtained	35	0.12
				College Level	-3.647	0.01	0.876	17.298	College Level	47	0.16
				School Level	-2.465	0.02	0.819	9.396	School Level	161	0.56
				Provincia	-0.876	0.285	0.862	0.721	Provincia	47	0.16
						Valid Member Data Summary Figure 8 (b)
									Questionnaire options correspond to the number of people
				Analysis Project	Regression Coefficient Intercept B	Significance level Sig	standard error	Wald	Analysis Project	Number of People	Proportion
				Not Obtained	-10.452	0.01	1.248	70.178	Not Obtained	12	0.04
				College Level	-8.543	0.01	1.152	49.021	College Level	201	0.7
				School Level	-5.134	0.01	1.023	24.234	School Level	65	0.22
				Provincia	-2.725	0.019	0.969	5.487	Provincia	12	0.04

## Sheet: 团队支持 原始数据
The impact of artistic entrepreneurial performance under team support
Numbering	Not Obtained	Junior High School Awards	High School Level Awards	College Level	Provincia
1	√	×	×	×	×
2	×	×	×	×	√
3	×	×	×	√	×
4	×	×	×	×	√
5	×	×	√	×	×
6	×	×	√	×	×
7	×	×	√	×	×
8	×	×	×	√	×
9	×	√	×	×	×
10	×	√	×	×	×
11	√	×	×	×	×
12	×	√	×	×	×
13	×	×	√	×	×
14	×	×	×	√	×
15	×	×	×	×	√
16	×	×	√	×	×
17	×	√	×	×	×
18	×	×	×	√	×
19	×	×	√	×	×
20	×	×	√	×	×
21	×	×	×	×	√
22	×	×	√	×	×
23	√	×	×	×	×
24	×	×	√	×	×
25	×	×	×	×	√
26	×	×	√	×	×
27	×	×	×	×	√
28	×	×	√	×	×
29	√	×	×	×	×
30	×	×	√	×	×
31	×	√	×	×	×
32	×	×	×	√	×
33	×	√	×	×	×
34	×	×	×	×	√
35	×	√	×	×	×
36	×	√	×	×	×
37	×	√	×	×	×
38	×	×	×	√	×
39	×	×	×	×	√
40	×	√	×	×	×
41	√	×	×	×	×
42	×	×	√	×	×
43	×	×	×	√	×
44	×	√	×	×	×
45	√	×	×	×	×
46	×	×	√	×	×
47	×	√	×	×	×
48	×	×	×	√	×
49	×	√	×	×	×
50	√	×	×	×	×
51	×	×	×	×	√
52	×	√	×	×	×
53	×	×	×	√	×
54	×	√	×	×	×
55	×	√	×	×	×
56	√	×	×	×	×
57	×	×	×	×	√
58	×	√	×	×	×
59	×	×	×	√	×
60	×	×	√	×	×
61	×	×	√	×	×
62	√	×	×	×	×
63	×	√	×	×	×
64	×	×	×	√	×
65	×	√	×	×	×
66	×	√	×	×	×
67	×	√	×	×	×
68	×	×	×	√	×
69	×	√	×	×	×
70	×	×	×	×	√
71	×	×	√	×	×
72	×	√	×	×	×
73	×	×	×	×	√
74	×	×	×	√	×
75	×	×	×	×	√
76	×	×	√	×	×
77	×	√	×	×	×
78	×	×	×	√	×
79	×	×	√	×	×
80	×	√	×	×	×
81	×	×	×	√	×
82	×	√	×	×	×
83	√	×	×	×	×
84	×	√	×	×	×
85	×	×	×	√	×
86	×	√	×	×	×
87	√	×	×	×	×
88	×	×	√	×	×
89	×	×	√	×	×
90	×	×	×	×	√
91	×	×	×	√	×
92	×	√	×	×	×
93	×	×	√	×	×
94	×	√	×	×	×
95	×	×	×	√	×
96	×	×	√	×	×
97	×	√	×	×	×
98	×	×	√	×	×
99	×	×	×	√	×
100	×	×	√	×	×
101	×	×	×	×	√
102	×	√	×	×	×
103	×	√	×	×	×
104	√	×	×	×	×
105	×	√	×	×	×
106	×	×	√	×	×
107	×	×	×	√	×
108	×	√	×	×	×
109	×	×	×	√	×
110	×	√	×	×	×
111	√	×	×	×	×
112	×	√	×	×	×
113	×	√	×	×	×
114	×	×	×	×	√
115	×	√	×	×	×
116	×	×	×	√	×
117	×	×	√	×	×
118	×	×	√	×	×
119	×	√	×	×	×
120	×	×	×	√	×
121	√	×	×	×	×
122	×	√	×	×	×
123	×	√	×	×	×
124	×	×	×	√	×
125	×	√	×	×	×
126	×	×	√	×	×
127	×	√	×	×	×
128	×	×	×	×	√
129	×	√	×	×	×
130	√	×	×	×	×
131	×	×	√	×	×
132	×	×	×	√	×
133	×	√	×	×	×
134	×	×	√	×	×
135	×	×	√	×	×
136	×	×	×	√	×
137	×	√	×	×	×
138	×	×	√	×	×
139	×	√	×	×	×
140	×	×	×	√	×
141	√	×	×	×	×
142	×	√	×	×	×
143	×	×	×	√	×
144	×	×	×	×	√
145	√	×	×	×	×
146	×	×	√	×	×
147	×	×	×	√	×
148	×	√	×	×	×
149	×	×	×	√	×
150	×	×	√	×	×
151	×	√	×	×	×
152	√	×	×	×	×
153	×	×	√	×	×
154	×	√	×	×	×
155	×	×	√	×	×
156	×	×	×	√	×
157	×	√	×	×	×
158	×	×	√	×	×
159	×	×	×	√	×
160	×	√	×	×	×
161	√	×	×	×	×
162	×	×	√	×	×
163	×	√	×	×	×
164	×	√	×	×	×
165	×	×	×	√	×
166	√	×	×	×	×
167	×	√	×	×	×
168	×	√	×	×	×
169	×	√	×	×	×
170	×	×	√	×	×
171	×	×	×	√	×
172	×	√	×	×	×
173	×	×	√	×	×
174	×	×	×	√	×
175	√	×	×	×	×
176	×	×	√	×	×
177	×	√	×	×	×
178	×	√	×	×	×
179	×	×	×	√	×
180	×	√	×	×	×
181	×	×	×	×	√
182	×	×	×	√	×
183	×	√	×	×	×
184	×	×	√	×	×
185	√	×	×	×	×
186	√	×	×	×	×
187	×	√	×	×	×
188	×	×	×	√	×
189	×	√	×	×	×
190	×	√	×	×	×
191	×	×	√	×	×
192	×	×	×	√	×
193	×	×	×	×	√
194	×	×	×	×	√
195	√	×	×	×	×
196	×	√	×	×	×
197	×	×	×	√	×
198	√	×	×	×	×
199	×	×	×	×	√
200	×	√	×	×	×
201	×	√	×	×	×
202	×	×	×	√	×
203	×	√	×	×	×
204	×	×	√	×	×
205	×	√	×	×	×
206	×	×	×	×	√
207	×	×	×	√	×
208	×	√	×	×	×
209	√	×	×	×	×
210	×	×	×	√	×
211	×	×	√	×	×
212	×	×	√	×	×
213	×	×	×	×	√
214	×	√	×	×	×
215	×	×	×	×	√
216	×	×	×	×	√
217	×	×	×	√	×
218	×	×	√	×	×
219	√	×	×	×	×
220	×	×	√	×	×
221	×	√	×	×	×
222	×	×	×	×	√
223	×	√	×	×	×
224	×	×	×	×	√
225	×	×	×	×	√
226	×	×	×	√	×
227	×	√	×	×	×
228	×	×	×	×	√
229	×	×	×	√	×
230	×	×	√	×	×
231	×	√	×	×	×
232	√	×	×	×	×
233	×	×	√	×	×
234	×	√	×	×	×
235	×	×	×	×	√
236	×	×	×	×	√
237	×	√	×	×	×
238	×	×	×	×	√
239	×	√	×	×	×
240	×	√	×	×	×
241	×	×	×	√	×
242	×	√	×	×	×
243	×	×	√	×	×
244	√	×	×	×	×
245	×	×	×	×	√
246	×	×	√	×	×
247	×	×	×	×	√
248	×	×	√	×	×
249	×	×	×	×	√
250	×	×	×	×	√
251	×	√	×	×	×
252	×	×	√	×	×
253	×	√	×	×	×
254	×	√	×	×	×
255	√	×	×	×	×
256	×	×	√	×	×
257	×	×	√	×	×
258	×	×	×	×	√
259	×	×	√	×	×
260	×	×	×	×	√
261	√	×	×	×	×
262	×	×	×	×	√
263	×	×	√	×	×
264	×	×	√	×	×
265	×	×	√	×	×
266	×	√	×	×	×
267	×	×	×	×	√
268	×	×	√	×	×
269	×	×	√	×	×
270	√	×	×	×	×
271	×	√	×	×	×
272	×	×	×	×	√
273	×	×	√	×	×
274	×	√	×	×	×
275	√	×	×	×	×
276	×	×	×	×	√
277	×	×	√	×	×
278	×	×	×	×	√
279	×	√	×	×	×
280	×	√	×	×	×
281	×	√	×	×	×
282	√	×	×	×	×
283	×	√	×	×	×
284	×	×	×	×	√
285	×	√	×	×	×
286	×	×	×	×	√
287	×	√	×	×	×
288	×	√	×	×	×
289	×	×	×	×	√
290	√	×	×	×	×

## Sheet: 有效成员 原始数据
The effect of effective member innovation on artistic entrepreneurial performance
Numbering	Not Obtained	Junior High School Awards	High School Level Awards	College Level	Provincia
1	×	×	√	×	×
2	×	√	×	×	×
3	×	×	×	×	√
4	×	×	√	×	×
5	×	√	×	×	×
6	√	×	×	×	×
7	×	×	×	√	×
8	×	×	×	√	×
9	×	√	×	×	×
10	×	×	×	√	×
11	×	×	×	√	×
12	×	×	×	√	×
13	×	×	×	×	√
14	×	×	×	√	×
15	×	√	×	×	×
16	×	×	×	√	×
17	×	×	×	√	×
18	√	×	×	×	×
19	×	×	×	√	×
20	×	×	×	√	×
21	×	×	×	√	×
22	×	√	×	×	×
23	×	×	×	√	×
24	×	×	×	√	×
25	×	×	×	×	√
26	×	×	×	√	×
27	×	×	×	√	×
28	×	×	×	√	×
29	×	×	×	√	×
30	×	√	×	×	×
31	×	×	×	√	×
32	×	×	×	√	×
33	√	×	×	×	×
34	×	×	×	√	×
35	×	×	×	√	×
36	×	×	×	√	×
37	×	×	×	√	×
38	×	√	×	×	×
39	×	×	×	√	×
40	×	×	×	√	×
41	×	×	×	√	×
42	×	×	×	×	√
43	×	×	×	√	×
44	×	×	×	√	×
45	×	×	×	√	×
46	×	×	×	√	×
47	×	×	×	√	×
48	×	×	×	√	×
49	×	×	×	√	×
50	×	√	×	×	×
51	×	×	×	√	×
52	×	×	×	√	×
53	×	×	×	×	√
54	×	×	×	√	×
55	×	×	×	√	×
56	×	×	×	√	×
57	×	×	×	√	×
58	×	×	×	√	×
59	×	×	×	√	×
60	√	×	×	×	×
61	×	×	×	√	×
62	×	×	×	√	×
63	×	×	×	√	×
64	×	×	×	√	×
65	×	×	×	√	×
66	×	×	×	√	×
67	×	×	×	√	×
68	×	√	×	×	×
69	×	×	×	√	×
70	×	×	×	√	×
71	×	×	×	√	×
72	×	×	×	×	√
73	×	×	×	√	×
74	×	×	×	√	×
75	×	×	×	√	×
76	×	×	×	√	×
77	×	√	×	×	×
78	×	×	×	√	×
79	×	×	×	√	×
80	×	×	×	√	×
81	×	×	×	√	×
82	×	×	×	√	×
83	×	×	×	√	×
84	×	×	×	√	×
85	×	√	×	×	×
86	×	×	×	√	×
87	×	×	×	√	×
88	×	×	×	×	√
89	×	×	×	√	×
90	×	×	×	√	×
91	×	×	×	√	×
92	×	×	×	√	×
93	×	×	×	√	×
94	×	×	×	√	×
95	×	×	×	×	√
96	×	×	×	√	×
97	×	×	×	√	×
98	×	×	×	√	×
99	×	×	×	√	×
100	×	×	×	√	×
101	×	×	×	√	×
102	×	√	×	×	×
103	√	×	×	×	×
104	×	×	×	√	×
105	×	×	×	√	×
106	×	×	×	√	×
107	×	×	×	√	×
108	×	×	×	√	×
109	×	×	×	√	×
110	×	×	×	√	×
111	×	×	×	√	×
112	×	√	×	×	×
113	×	×	×	√	×
114	×	×	×	√	×
115	×	×	×	×	√
116	×	×	×	√	×
117	×	×	×	√	×
118	×	×	×	×	√
119	×	×	×	√	×
120	×	×	×	√	×
121	×	×	×	√	×
122	×	×	×	√	×
123	×	×	×	√	×
124	×	×	×	√	×
125	×	√	×	×	×
126	×	×	×	√	×
127	×	×	×	√	×
128	×	×	×	√	×
129	×	×	×	√	×
130	√	×	×	×	×
131	×	×	×	√	×
132	×	×	×	√	×
133	×	×	×	√	×
134	×	×	×	√	×
135	×	×	√	×	×
136	×	×	×	√	×
137	×	×	×	√	×
138	×	×	×	√	×
139	×	×	×	√	×
140	×	√	×	×	×
141	×	×	×	√	×
142	×	×	√	×	×
143	×	×	×	√	×
144	×	×	×	√	×
145	×	×	×	√	×
146	×	×	×	√	×
147	×	√	×	×	×
148	×	×	×	√	×
149	×	×	×	√	×
150	×	×	×	√	×
151	×	×	×	√	×
152	√	×	×	×	×
153	×	×	×	√	×
154	√	×	×	×	×
155	×	×	×	√	×
156	×	×	√	×	×
157	×	×	×	√	×
158	×	×	√	×	×
159	×	×	×	√	×
160	×	×	×	√	×
161	×	√	×	×	×
162	×	×	×	√	×
163	×	×	√	×	×
164	×	×	×	√	×
165	×	×	×	√	×
166	×	×	×	√	×
167	×	×	×	√	×
168	×	×	×	√	×
169	×	×	×	√	×
170	×	√	×	×	×
171	×	×	×	√	×
172	×	×	√	×	×
173	×	×	×	√	×
174	×	×	×	√	×
175	×	×	×	√	×
176	×	×	√	×	×
177	√	×	×	×	×
178	×	×	×	√	×
179	×	×	√	×	×
180	×	×	×	√	×
181	×	×	×	√	×
182	×	×	×	√	×
183	×	×	×	√	×
184	×	×	×	√	×
185	×	×	×	√	×
186	×	√	×	×	×
187	×	×	×	√	×
188	×	×	√	×	×
189	×	×	×	√	×
190	×	×	×	√	×
191	×	×	×	√	×
192	×	√	×	×	×
193	×	×	√	×	×
194	×	×	×	√	×
195	×	×	√	×	×
196	×	×	×	√	×
197	×	×	√	×	×
198	√	×	×	×	×
199	×	×	×	√	×
200	×	×	×	√	×
201	×	×	√	×	×
202	×	×	×	√	×
203	×	×	×	√	×
204	×	×	×	√	×
205	×	×	×	√	×
206	×	√	×	×	×
207	×	×	×	√	×
208	×	×	×	√	×
209	×	×	×	√	×
210	×	×	×	√	×
211	×	√	×	×	×
212	×	×	×	√	×
213	×	×	√	×	×
214	×	×	×	√	×
215	×	×	×	√	×
216	√	×	×	×	×
217	×	×	×	√	×
218	×	×	√	×	×
219	×	×	√	×	×
220	×	×	×	√	×
221	×	×	√	×	×
222	×	×	×	√	×
223	×	×	×	√	×
224	×	√	×	×	×
225	×	×	×	√	×
226	×	×	√	×	×
227	×	×	×	√	×
228	×	×	×	√	×
229	×	√	×	×	×
230	×	×	×	√	×
231	×	×	×	√	×
232	×	×	×	√	×
233	×	×	×	×	√
234	×	×	×	√	×
235	×	×	√	×	×
236	×	×	×	√	×
237	×	√	×	×	×
238	×	×	×	√	×
239	×	×	√	×	×
240	√	×	×	×	×
241	×	×	×	√	×
242	×	×	×	√	×
243	×	×	×	√	×
244	×	×	×	√	×
245	×	√	×	×	×
246	×	×	×	√	×
247	×	×	×	√	×
248	×	×	×	√	×
249	×	×	√	×	×
250	×	×	×	√	×
251	×	×	×	√	×
252	×	√	×	×	×
253	×	×	×	√	×
254	×	×	×	√	×
255	×	×	√	×	×
256	×	×	×	√	×
257	×	×	√	×	×
258	×	×	×	√	×
259	×	×	×	√	×
260	×	√	×	×	×
261	×	×	×	√	×
262	×	√	×	×	×
263	×	×	×	√	×
264	×	×	√	×	×
265	×	×	×	√	×
266	×	√	×	×	×
267	×	×	×	√	×
268	×	×	×	√	×
269	×	×	√	×	×
270	×	×	×	√	×
271	×	×	×	√	×
272	×	×	×	√	×
273	×	×	√	×	×
274	×	×	×	√	×
275	×	√	×	×	×
276	×	×	×	√	×
277	×	×	×	√	×
278	×	×	√	×	×
279	×	×	×	√	×
280	×	×	√	×	×
281	×	√	×	×	×
282	×	×	×	√	×
283	×	√	×	×	×
284	×	×	×	√	×
285	×	×	×	√	×
286	×	×	×	√	×
287	×	×	√	×	×
288	×	×	×	√	×
289	×	×	×	×	√
290	×	√	×	×	×
